# Supplementary material for: The genus Saissetia (Hemiptera, Coccomorpha, Coccidae) in China, with description of a new species
Source: Zookeys. 2019 Aug 29;873:55–63. doi: 10.3897/zookeys.873.36661 (PMC6728311; doi:10.3897/zookeys.873.36661)
Supplement: XML Treatment for Saissetia [file zookeys.873.36661-treatment1.xml]

<!DOCTYPE tp:taxon-treatment
  PUBLIC "-//TaxonX//DTD Taxonomic Treatment Publishing DTD v0 20100105//EN" "tax-treatment-NSO.dtd">
<tp:taxon-treatment xmlns:tp="http://www.plazi.org/taxpub"><tp:treatment-meta><kwd-group><label>Taxon classification</label><kwd><named-content xmlns:xlink="http://www.w3.org/1999/xlink" content-type="kingdom">Animalia</named-content></kwd><kwd><named-content xmlns:xlink="http://www.w3.org/1999/xlink" content-type="order">Hemiptera</named-content></kwd><kwd><named-content xmlns:xlink="http://www.w3.org/1999/xlink" content-type="family">Coccidae</named-content></kwd></kwd-group><mixed-citation publication-type="journal"><person-group><name><surname>Cao</surname><given-names>Tong</given-names></name><name><surname>Zhang</surname><given-names>Na</given-names></name><name><surname>Feng</surname><given-names>Jinian</given-names></name></person-group><article-title>The genus <italic><tp:taxon-name><tp:taxon-name-part taxon-name-part-type="genus" reg="Saissetia">Saissetia</tp:taxon-name-part></tp:taxon-name></italic> (<tp:taxon-name><tp:taxon-name-part taxon-name-part-type="order">Hemiptera</tp:taxon-name-part></tp:taxon-name>, <tp:taxon-name><tp:taxon-name-part taxon-name-part-type="above-genus">Coccomorpha</tp:taxon-name-part></tp:taxon-name>, <tp:taxon-name><tp:taxon-name-part taxon-name-part-type="family">Coccidae</tp:taxon-name-part></tp:taxon-name>) in China, with description of a new species</article-title><source>Zookeys</source><day>29</day><month>8</month><year>2019</year><volume>873</volume><fpage>55</fpage><lpage>63</lpage><pub-id pub-id-type="doi">10.3897/zookeys.873.36661</pub-id></mixed-citation></tp:treatment-meta><tp:nomenclature><label>Genus</label><tp:taxon-name><object-id xmlns:xlink="http://www.w3.org/1999/xlink" content-type="arpha" xlink:type="simple">436869818ABB5E3883AC8CEEF9F0BC9B</object-id>
            <tp:taxon-name-part taxon-name-part-type="genus" reg="Saissetia">Saissetia</tp:taxon-name-part>
          </tp:taxon-name><tp:taxon-authority>Deplanche, 1859</tp:taxon-authority></tp:nomenclature><tp:treatment-sec sec-type="Type-species" id="SECID0EOHAC"><title>Type-species.</title><p><italic><tp:taxon-name><tp:taxon-name-part taxon-name-part-type="genus" reg="Saissetia">Saissetia</tp:taxon-name-part> <tp:taxon-name-part taxon-name-part-type="species" reg="coffeae">coffeae</tp:taxon-name-part></tp:taxon-name></italic> (Walker, 1852).</p><p><italic><tp:taxon-name><tp:taxon-name-part taxon-name-part-type="genus" reg="Saissetia">Saissetia</tp:taxon-name-part></tp:taxon-name></italic> Deplanche, 1859: 6; <xref ref-type="bibr" rid="B14">Newstead 1917</xref>: 361; <xref ref-type="bibr" rid="B10">Hall 1935</xref>: 73; <xref ref-type="bibr" rid="B3">De Lotto 1956</xref>: 239; <xref ref-type="bibr" rid="B4">De Lotto 1957</xref>: 170; <xref ref-type="bibr" rid="B5">De Lotto 1963</xref>: 191; <xref ref-type="bibr" rid="B6">De Lotto 1965</xref>: 219; <xref ref-type="bibr" rid="B17">Tang 1991</xref>: 215; <xref ref-type="bibr" rid="B13">Henderson and Hodgson 2000</xref>: 208; <xref ref-type="bibr" rid="B1">Choi and Lee 2017</xref>: 101; <xref ref-type="bibr" rid="B21">Zhang et al. 2018</xref>: 97.</p></tp:treatment-sec><tp:treatment-sec sec-type="Generic diagnosis" id="SECID0EQJAC"><title>Generic diagnosis.</title><p><bold>Adult female.</bold> Body dorsum convex, H-shaped ridge present medially on dorsum. Derm with sclerotized reticulations and dermal areolations becoming well developed in older females; dorsal setae conical, thick and sturdy; submarginal tubercles present or absent on submarginal area; dorsal tubular ducts absent; anal plates triangular, together quadrate, each with a distinct discal seta; some discal setae with a sharp and pointed apex, or with a fimbriate and frayed apex. Marginal setae slender or curved, spinose with pointed apexes, bifid, frayed, or fimbriate and branched, all with well-developed basal sockets. Legs well developed, each with or without a well-developed tibio-tarsal articulatory sclerosis; claw without a denticle; multilocular disc-pores with 10–12 loculi, usually 10, present in vulvar area and on anterior abdominal segments, some sparsely present on thorax; ventral tubular ducts (VTDs) present in a broad submarginal band; 1 to 4 types of VTDs, including type I: ducts with a long outer ductule and a narrow inner ductule, width <!--PageBreak -->of inner ductule half or less than half width of outer ductule, with a flower-shaped terminal gland; type II: ducts with a moderately long outer ductule and a long, extremely narrow inner ductule with a well-developed terminal gland; type III: a short, small duct with a filament-like inner ductule without a glandular end; type IV: a duct with a broad inner ductule of similar width and length as the outer ductule, with a well-developed terminal gland.</p><!--PageBreak --></tp:treatment-sec><ref-list><ref id="B14"><mixed-citation xmlns:xlink="http://www.w3.org/1999/xlink" xlink:type="simple"><person-group><name name-style="western"><surname>Newstead</surname><given-names>R</given-names></name></person-group> (<year>1917</year>) <article-title>Observations on scale-insects (<tp:taxon-name><tp:taxon-name-part taxon-name-part-type="family">Coccidae</tp:taxon-name-part></tp:taxon-name>)-III.</article-title><source>Bulletin of Entomological Research</source><volume>7</volume>(<issue>4</issue>): <fpage>343</fpage>–<lpage>380</lpage>. https://doi.org/10.1017/S000748530001806X</mixed-citation></ref><ref id="B10"><mixed-citation xmlns:xlink="http://www.w3.org/1999/xlink" xlink:type="simple"><person-group><name name-style="western"><surname>Hall</surname><given-names>WJ</given-names></name></person-group> (<year>1935</year>) <article-title>Observations on the <tp:taxon-name><tp:taxon-name-part taxon-name-part-type="family">Coccidae</tp:taxon-name-part></tp:taxon-name> of Southern Rhodesia-VI.</article-title><source>Stylops</source><volume>4</volume>(<issue>4</issue>): <fpage>73</fpage>–<lpage>84</lpage>. https://doi.org/10.1111/j.1365-3113.1935.tb00561.x</mixed-citation></ref><ref id="B3"><mixed-citation xmlns:xlink="http://www.w3.org/1999/xlink" xlink:type="simple"><person-group><name name-style="western"><surname>De Lotto</surname><given-names>G</given-names></name></person-group> (<year>1956</year>) <article-title>The identity of some East African species of <italic><tp:taxon-name><tp:taxon-name-part taxon-name-part-type="genus">Saissetia</tp:taxon-name-part></tp:taxon-name></italic> (<tp:taxon-name><tp:taxon-name-part taxon-name-part-type="suborder">Homoptera</tp:taxon-name-part></tp:taxon-name>, <tp:taxon-name><tp:taxon-name-part taxon-name-part-type="family">Coccidae</tp:taxon-name-part></tp:taxon-name>).</article-title><source>Bulletin of Entomological Research</source><volume>47</volume>(<issue>2</issue>): <fpage>239</fpage>–<lpage>249</lpage>. https://doi.org/10.1017/S0007485300046691</mixed-citation></ref><ref id="B4"><mixed-citation xmlns:xlink="http://www.w3.org/1999/xlink" xlink:type="simple"><person-group><name name-style="western"><surname>De Lotto</surname><given-names>G</given-names></name></person-group> (<year>1957</year>) <article-title>Notes on some African species of <italic><tp:taxon-name><tp:taxon-name-part taxon-name-part-type="genus">Saissetia</tp:taxon-name-part></tp:taxon-name></italic> (<tp:taxon-name><tp:taxon-name-part taxon-name-part-type="suborder">Homoptera</tp:taxon-name-part></tp:taxon-name>: <tp:taxon-name><tp:taxon-name-part taxon-name-part-type="superfamily">Coccoidea</tp:taxon-name-part></tp:taxon-name>: <tp:taxon-name><tp:taxon-name-part taxon-name-part-type="family">Coccidae</tp:taxon-name-part></tp:taxon-name>).</article-title><source>Journal of the Entomological Society of southern Africa</source><volume>20</volume>(<issue>1</issue>): <fpage>170</fpage>–<lpage>182</lpage>. https://hdl.handle.net/10520/AJA00128789_3049</mixed-citation></ref><ref id="B5"><mixed-citation xmlns:xlink="http://www.w3.org/1999/xlink" xlink:type="simple"><person-group><name name-style="western"><surname>De Lotto</surname><given-names>G</given-names></name></person-group> (<year>1963</year>) <article-title>New species and a new genus of hard scales from East Africa (<tp:taxon-name><tp:taxon-name-part taxon-name-part-type="suborder">Homoptera</tp:taxon-name-part></tp:taxon-name>: <tp:taxon-name><tp:taxon-name-part taxon-name-part-type="family">Coccidae</tp:taxon-name-part></tp:taxon-name>).</article-title><source>Proceedings of the Royal Entomological Society of London</source><volume>32</volume>: <fpage>191</fpage>–<lpage>200</lpage>. https://doi.org/10.1111/j.1365-3113.1963.tb01590.x</mixed-citation></ref><ref id="B6"><mixed-citation xmlns:xlink="http://www.w3.org/1999/xlink" xlink:type="simple"><person-group><name name-style="western"><surname>De Lotto</surname><given-names>G</given-names></name></person-group> (<year>1965</year>) <article-title>On some <tp:taxon-name><tp:taxon-name-part taxon-name-part-type="family">Coccidae</tp:taxon-name-part></tp:taxon-name> (<tp:taxon-name><tp:taxon-name-part taxon-name-part-type="suborder">Homoptera</tp:taxon-name-part></tp:taxon-name>), chiefly from Africa.</article-title><source>Bulletin of the British Museum (Natural History) Entomology</source><volume>16</volume>: <fpage>175</fpage>–<lpage>239</lpage>. https://doi.org/10.5962/bhl.part.21865</mixed-citation></ref><ref id="B17"><mixed-citation xmlns:xlink="http://www.w3.org/1999/xlink" xlink:type="simple"><person-group><name name-style="western"><surname>Tang</surname><given-names>FD</given-names></name></person-group> (<year>1991</year>) <source>The <tp:taxon-name><tp:taxon-name-part taxon-name-part-type="family">Coccidae</tp:taxon-name-part></tp:taxon-name> of China.</source><publisher-name>Shanxi United Universities Press</publisher-name>, <publisher-loc>Taiyuan</publisher-loc>, <size units="page">377 pp</size>.</mixed-citation></ref><ref id="B13"><mixed-citation xmlns:xlink="http://www.w3.org/1999/xlink" xlink:type="simple"><person-group><name name-style="western"><surname>Henderson</surname><given-names>RC</given-names></name><name name-style="western"><surname>Hodgson</surname><given-names>CJ</given-names></name></person-group> (<year>2000</year>) <article-title><tp:taxon-name><tp:taxon-name-part taxon-name-part-type="family">Coccidae</tp:taxon-name-part></tp:taxon-name> (<tp:taxon-name><tp:taxon-name-part taxon-name-part-type="class">Insecta</tp:taxon-name-part></tp:taxon-name>: <tp:taxon-name><tp:taxon-name-part taxon-name-part-type="order">Hemiptera</tp:taxon-name-part></tp:taxon-name>: <tp:taxon-name><tp:taxon-name-part taxon-name-part-type="superfamily">Coccoidea</tp:taxon-name-part></tp:taxon-name>).</article-title><source>Fauna of New Zealand</source><volume>41</volume>: <fpage>1</fpage>–<lpage>264</lpage>. https://doi.org/10.11646/zootaxa.854.1.1</mixed-citation></ref><ref id="B1"><mixed-citation xmlns:xlink="http://www.w3.org/1999/xlink" xlink:type="simple"><person-group><name name-style="western"><surname>Choi</surname><given-names>J</given-names></name><name name-style="western"><surname>Lee</surname><given-names>S</given-names></name></person-group> (<year>2017</year>) <article-title>Taxonomic review of the tribe <tp:taxon-name>Saissetiini</tp:taxon-name> (<tp:taxon-name><tp:taxon-name-part taxon-name-part-type="order">Hemiptera</tp:taxon-name-part></tp:taxon-name>: <tp:taxon-name><tp:taxon-name-part taxon-name-part-type="family">Coccidae</tp:taxon-name-part></tp:taxon-name>) in Korea.</article-title><source>Journal of Asia-Pacific Entomology</source><volume>20</volume>: <fpage>101</fpage>–<lpage>111</lpage>. https://doi.org/10.1016/j.aspen.2016.11.012</mixed-citation></ref><ref id="B21"><mixed-citation xmlns:xlink="http://www.w3.org/1999/xlink" xlink:type="simple"><person-group><name name-style="western"><surname>Zhang</surname><given-names>N</given-names></name><name name-style="western"><surname>Cao</surname><given-names>T</given-names></name><name name-style="western"><surname>Feng</surname><given-names>JN</given-names></name></person-group> (<year>2018</year>) <article-title>Description of a new species of <italic><tp:taxon-name><tp:taxon-name-part taxon-name-part-type="genus">Saissetia</tp:taxon-name-part></tp:taxon-name></italic> from China (<tp:taxon-name><tp:taxon-name-part taxon-name-part-type="order">Hemiptera</tp:taxon-name-part></tp:taxon-name>, <tp:taxon-name><tp:taxon-name-part taxon-name-part-type="above-genus">Coccomorpha</tp:taxon-name-part></tp:taxon-name>, <tp:taxon-name><tp:taxon-name-part taxon-name-part-type="family">Coccidae</tp:taxon-name-part></tp:taxon-name>).</article-title><source>ZooKeys</source><volume>791</volume>: <fpage>97</fpage>–<lpage>105</lpage>. https://doi.org/10.3897/zookeys.791.27186</mixed-citation></ref></ref-list></tp:taxon-treatment>
