# Supplementary material for: The genus Saissetia (Hemiptera, Coccomorpha, Coccidae) in China, with description of a new species
Source: Zookeys. 2019 Aug 29;873:55–63. doi: 10.3897/zookeys.873.36661 (PMC6728311; doi:10.3897/zookeys.873.36661)
Supplement: XML Treatment for Saissetia kunmingensis [file zookeys.873.36661-treatment2.xml]

<!DOCTYPE tp:taxon-treatment
  PUBLIC "-//TaxonX//DTD Taxonomic Treatment Publishing DTD v0 20100105//EN" "tax-treatment-NSO.dtd">
<tp:taxon-treatment xmlns:tp="http://www.plazi.org/taxpub"><tp:treatment-meta><kwd-group><label>Taxon classification</label><kwd><named-content xmlns:xlink="http://www.w3.org/1999/xlink" content-type="kingdom">Animalia</named-content></kwd><kwd><named-content xmlns:xlink="http://www.w3.org/1999/xlink" content-type="order">Hemiptera</named-content></kwd><kwd><named-content xmlns:xlink="http://www.w3.org/1999/xlink" content-type="family">Coccidae</named-content></kwd></kwd-group><mixed-citation publication-type="journal"><person-group><name><surname>Cao</surname><given-names>Tong</given-names></name><name><surname>Zhang</surname><given-names>Na</given-names></name><name><surname>Feng</surname><given-names>Jinian</given-names></name></person-group><article-title>The genus <italic><tp:taxon-name><tp:taxon-name-part taxon-name-part-type="genus" reg="Saissetia">Saissetia</tp:taxon-name-part></tp:taxon-name></italic> (<tp:taxon-name><tp:taxon-name-part taxon-name-part-type="order">Hemiptera</tp:taxon-name-part></tp:taxon-name>, <tp:taxon-name><tp:taxon-name-part taxon-name-part-type="above-genus">Coccomorpha</tp:taxon-name-part></tp:taxon-name>, <tp:taxon-name><tp:taxon-name-part taxon-name-part-type="family">Coccidae</tp:taxon-name-part></tp:taxon-name>) in China, with description of a new species</article-title><source>Zookeys</source><day>29</day><month>8</month><year>2019</year><volume>873</volume><fpage>55</fpage><lpage>63</lpage><pub-id pub-id-type="doi">10.3897/zookeys.873.36661</pub-id></mixed-citation></tp:treatment-meta><tp:nomenclature><tp:taxon-name><object-id xmlns:xlink="http://www.w3.org/1999/xlink" content-type="arpha" xlink:type="simple">9902C0FA0C2C567D8B7B84E53DEED710</object-id>
            <tp:taxon-name-part taxon-name-part-type="genus" reg="Saissetia">Saissetia</tp:taxon-name-part>
            <tp:taxon-name-part taxon-name-part-type="species" reg="kunmingensis">kunmingensis</tp:taxon-name-part>
            <object-id xmlns:xlink="http://www.w3.org/1999/xlink" content-type="zoobank" xlink:type="simple">http://zoobank.org/8EDE0261-9C80-4CA2-86CF-E8B24EB1FDB8</object-id>
          </tp:taxon-name><tp:taxon-authority>Cao &amp; Feng</tp:taxon-authority><tp:taxon-status xmlns:xlink="http://www.w3.org/1999/xlink" xlink:type="simple">sp. nov.</tp:taxon-status></tp:nomenclature><tp:treatment-sec sec-type="material" id="SECID0EDLAC"><title>Material examined.</title><p><bold>Holotype</bold>: adult female. Kunming, Yunnan Province, China. <named-content xmlns:xlink="http://www.w3.org/1999/xlink" content-type="dwc:verbatimCoordinates" xlink:type="simple"><named-content content-type="geo-json" specific-use="{&#34;type&#34;:&#34;Point&#34;,&#34;coordinates&#34;:[102.700000,25.066667]}" id="NCID0EOLAC" xlink:type="simple">25°04'N, 102°42'E</named-content></named-content>. 1.vii.2018, on <italic><tp:taxon-name><tp:taxon-name-part taxon-name-part-type="genus" reg="Osmanthus">Osmanthus</tp:taxon-name-part> <tp:taxon-name-part taxon-name-part-type="species" reg="fragrans">fragrans</tp:taxon-name-part></tp:taxon-name></italic> (<tp:taxon-name><tp:taxon-name-part taxon-name-part-type="family">Oleaceae</tp:taxon-name-part></tp:taxon-name>), Cao Tong, Zhang Na (NWAFU). <bold>Paratypes</bold>: one adult female on the same slide with holotype, in the lower left corner, 4 adult females on another 2 slides, each slide with 2 specimens, data same as holotype.</p></tp:treatment-sec><tp:treatment-sec sec-type="diagnosis" id="SECID0EFMAC"><title>Diagnosis.</title><p>The adult females of <italic><tp:taxon-name><tp:taxon-name-part taxon-name-part-type="genus" reg="Saissetia">S.</tp:taxon-name-part> <tp:taxon-name-part taxon-name-part-type="species" reg="kunmingensis">kunmingensis</tp:taxon-name-part></tp:taxon-name></italic> sp. nov. can be diagnosed by a combination of the following features: (1) body almost circular to broad oval; (2) derm with sclerotized reticulations well developed; (3) dorsal submarginal tubercles convex, one or two between anterior stigmatic clefts, one or two between anterior and posterior stigmatic clefts, and three or four between each posterior stigmatic cleft and anal cleft; (4) dorsal tubular ducts absent; (5) dorsal setae conical, thick and spinose; (6) anal plates each with a distinct long discal setae with a sharp and pointed apex; (7) marginal <!--PageBreak -->setae slender, straight, mostly with a toothed apex, occasionally with a simple pointed apex; (8) antennae with 8 segments; (9) spiracles normal, with a distinct sclerotic plate, rarely indistinct; (10) legs with tibio-tarsal articulation and a small tibio-tarsal articulatory sclerosis; (11) multilocular disc-pores usually have 10 loculi, occasionally 11, present around vulva, across mediolateral of all abdominal segments, a few present laterad to metacoxa, sometimes present on thorax; (12) three types of VTDs (for descriptions and distributions of these see species description).</p></tp:treatment-sec><tp:treatment-sec sec-type="description" id="SECID0EYMAC"><title>Description.</title><p><bold>Appearance of live insects.</bold> Insects yellow brown, mature adult females dark brown and reddish brown. Body broadly oval, almost circular. Dorsum of mature adults strongly sclerotized, distinctly convex with H-shaped ridge present.</p><p><bold>Slide-mounted adult female.</bold> (Fig. <xref ref-type="fig" rid="F1">1</xref>) Body broadly oval, almost circular, broadest in anterior abdomen and thorax; body length 2.0–3.0 mm, width 1.5–2.0 mm. Anal cleft approximately 1/7–1/6 of the body length.</p><p><bold>Dorsum.</bold> Derm with cell-like and polygonous clear areas (areolations), sclerotized reticulations on mature insects. Dorsal setae conical and sturdy, each with a pointed apex and a well-developed basal socket, scattered on dorsum, total length about 20.1–28.9 μm long (or 14.2–21.0 μm long excluding a basal socket). Submarginal tubercles numbering 1 or 2 between anterior stigmatic clefts on head, 1 or 2 between anterior and posterior stigmatic clefts, and 3 or 4 between each posterior stigmatic cleft and anal cleft. Dorsal microducts distinctly present in cell-like clear areas. Dorsal tubular ducts absent. Preopercular pores distinct, slightly convex and circular, present in front of anal plates, numbering 16–20. Anal plates each triangular, together quadrate, 240.8–267.2 μm long, 211.9–229.6 μm wide, anterolateral margin slightly convex, 118.9–140.3 μm long, posterolateral margin slightly convex, 208.3–215.6 μm long, posterior margin longer than anterior margin, outer angle slightly obtuse; plates with a well-developed supporting bar, a distinct long discal seta with a sharp and pointed apex, and 3 apical setae. Ano-genital fold with 4 pairs of anterior margin setae, 42.1–47.2 μm long and 2 lateral marginal setae, 70.9–74.6 μm long. Anal ring subcircular, with 8 anal ring setae.</p><p><bold>Margin.</bold> Marginal setae 66.9–80.6 μm long, with well-developed basal sockets, mostly slender and straight, with a frayed, fimbriate and branched apex, but a few marginal setae with sharp and rather bluntly pointed apices; with 38–44 setae between anterior stigmatic clefts, 9–10 setae between anterior and posterior stigmatic clefts on each side, and 27–31 setae between the posterior stigmatic cleft and anal cleft. Stigmatic clefts not deep but distinct, each cleft containing three slender, tapered and bluntly spinose stigmatic spines, with well-developed basal sockets; median spine longest, 129.8–133.9 μm long, about 5 to 6 times as long as the lateral spines, each 26.2–29.0 μm long.</p><p><bold>Venter.</bold> Derm membranous. Antennae with 8 segments, rarely 7 segments, total antennal length 453.8–463.4 μm; segment III longest. Usually 3 pairs of setae present between antennae near their base, 1 pair of short inner setae and 2 pairs of long outer setae. Three pairs of long pregenital setae present, 160.8–183.5 μm long. Other ventral <!--PageBreak -->setae setose, short and fine, quite sparsely distributed, 8.4–17.1 μm long. Submarginal setae 22.7–37.5 μm long, present in a single row around body. Legs well developed, each with tibio-tarsal articulation and a tibio-tarsal articulatory sclerosis which are rarely absent, tibia 154.8–176.4 μm long, longer than tarsus, which is 119.6–128.9 μm long. Claw without a denticle; claw digitules broad and expanded at apex, about 32.0–32.4 μm long. Tarsal digitules longer than claw digitules, slender, knobbed, expanded at apex, about 48.6–54.9 μm long. Spiracles normal, with a distinct sclerotic plate (rarely indistinct). Spiracular disc-pores mostly with five loculi in the outer ring; spiracular pore bands narrow, each 3–4 rows wide. Anterior spiracular pore band with 11–19 pores, posterior spiracular pore band with 12–20 pores. Multilocular disc-pores each primarily with 10 loculi, occasionally 11, present around vulva, becoming progressively less frequent anteriorly, but present across mediolateral areas of all abdominal segments, a few present laterad to metacoxa, sometimes present on thorax. Ventral tubular ducts (VTDs) present, of three types; I, II and III (Fig. <xref ref-type="fig" rid="F2">2</xref>). Type I ducts have a rather long, broad outer ductule, 23.9–28.5 μm long, and a narrow inner ductule of similar length, 24.9–29.8 μm long, width of inner ductule being half or less than half of width of outer ductule, with a well-developed flower-shaped terminal gland; type I ducts are present submarginally in a broad band around the body, and mediolaterally on posterior abdominal segments. Type II ducts have a slightly short, broad outer ductule, 13.2–20.8 μm long, and an extremely narrow filament-like inner ductule longer than the outer ductule, 17.1–31.6 μm long, with a well-developed terminal gland; type II ducts are located submarginally and mediolaterally on posterior abdominal segments, becoming sparse, few and discrete between 2 spiracular pore bands and on the anterior of the head. Type III ducts have a short outer ductule, 7.4–11.1 μm long, and a fine inner filament-like ductule without any terminal gland; these are distributed submarginally on posterior abdominal segments, and rarely on the outer submarginal area of the head.</p></tp:treatment-sec><tp:treatment-sec sec-type="etymology" id="SECID0E1NAC"><title>Etymology.</title><p>The species epithet <italic><tp:taxon-name><tp:taxon-name-part taxon-name-part-type="genus" reg="Saissetia"/><tp:taxon-name-part taxon-name-part-type="species" reg="kunmingensis">kunmingensis</tp:taxon-name-part></tp:taxon-name></italic> refers to the place where this new species was collected, i.e., the city of Kunming.</p></tp:treatment-sec><tp:treatment-sec sec-type="host" id="SECID0EKOAC"><title>Host plant.</title><p><italic><tp:taxon-name><tp:taxon-name-part taxon-name-part-type="genus" reg="Osmanthus">Osmanthus</tp:taxon-name-part> <tp:taxon-name-part taxon-name-part-type="species" reg="fragrans">fragrans</tp:taxon-name-part></tp:taxon-name></italic> (Thunb.) Lour.</p></tp:treatment-sec><tp:treatment-sec sec-type="distribution" id="SECID0E2OAC"><title>Distribution.</title><p>Yunnan Province (China).</p><sec sec-type="Key to adult females of Saissetia species occurring in China" id="SECID0EAPAC"><title>Key to adult females of <tp:taxon-name><tp:taxon-name-part taxon-name-part-type="genus" reg="Saissetia">Saissetia</tp:taxon-name-part></tp:taxon-name> species occurring in China</title><table-wrap content-type="key" position="anchor" orientation="portrait"><table id="TID0EQHAC" rules="all"><tbody><tr><td rowspan="1" colspan="1">1</td><td rowspan="1" colspan="1">Each stigmatic cleft containing 3 stigmatic spines</td><td rowspan="1" colspan="1">
                      <bold>2</bold>
                    </td></tr><tr><td rowspan="1" colspan="1">–</td><td rowspan="1" colspan="1">Each stigmatic cleft containing 4–7 stigmatic spines</td><td rowspan="1" colspan="1">
                      <bold><italic><tp:taxon-name><tp:taxon-name-part taxon-name-part-type="genus" reg="Saissetia">Saissetia</tp:taxon-name-part> <tp:taxon-name-part taxon-name-part-type="species" reg="vivipara">vivipara</tp:taxon-name-part></tp:taxon-name></italic> Williams &amp; Watson, 1990</bold>
                    </td></tr><tr><td rowspan="1" colspan="1">2</td><td rowspan="1" colspan="1">One type of ventral tubular duct (VTD) present</td><td rowspan="1" colspan="1">
                      <bold>3</bold>
                    </td></tr><tr><td rowspan="1" colspan="1">–</td><td rowspan="1" colspan="1">More than one type of VTD present</td><td rowspan="1" colspan="1">
                      <bold>5</bold>
                    </td></tr><tr><td rowspan="1" colspan="1">3</td><td rowspan="1" colspan="1">Legs with tibio-tarsal articulation and articulatory sclerosis</td><td rowspan="1" colspan="1">
                      <bold>4</bold>
                    </td></tr><tr><td rowspan="1" colspan="1">–</td><td rowspan="1" colspan="1">Legs with tibio-tarsal articulation but without articulatory sclerosis</td><td rowspan="1" colspan="1">
                      <bold><italic><tp:taxon-name><tp:taxon-name-part taxon-name-part-type="genus" reg="Saissetia">Saissetia</tp:taxon-name-part> <tp:taxon-name-part taxon-name-part-type="species" reg="neglecta">neglecta</tp:taxon-name-part></tp:taxon-name></italic> De Lotto, 1969</bold>
                    </td></tr><!--PageBreak --><tr><td rowspan="1" colspan="1">4</td><td rowspan="1" colspan="1">Mature adults red; spiracle with a sclerotic plate; VTDs with enlarged inner ductules; marginal setae mostly sharp, setose and pointed</td><td rowspan="1" colspan="1">
                      <bold><italic><tp:taxon-name><tp:taxon-name-part taxon-name-part-type="genus" reg="Saissetia">Saissetia</tp:taxon-name-part> <tp:taxon-name-part taxon-name-part-type="species" reg="bobuae">bobuae</tp:taxon-name-part></tp:taxon-name></italic> Takahashi, 1935</bold>
                    </td></tr><tr><td rowspan="1" colspan="1">–</td><td rowspan="1" colspan="1">Mature adults dark brown to black; spiracle without a sclerotic plate; VTDs with narrow inner ductules; marginal setae mostly strongly frayed, fimbriate and branched</td><td rowspan="1" colspan="1">
                      <bold><italic><tp:taxon-name><tp:taxon-name-part taxon-name-part-type="genus" reg="Saissetia">Saissetia</tp:taxon-name-part> <tp:taxon-name-part taxon-name-part-type="species" reg="miranda">miranda</tp:taxon-name-part></tp:taxon-name></italic> (Cockerell and Parrott in <xref ref-type="bibr" rid="B2">Cockerell 1899</xref>)</bold>
                    </td></tr><tr><td rowspan="1" colspan="1">5</td><td rowspan="1" colspan="1">VTDs of three or four types present; legs with tibio-tarsal articulation and articulatory sclerosis; discal setae sharp and pointed</td><td rowspan="1" colspan="1">
                      <bold>6</bold>
                    </td></tr><tr><td rowspan="1" colspan="1">–</td><td rowspan="1" colspan="1">VTDs of two types present (types I and III); legs with tibio-tarsal articulation but without articulatory sclerosis; discal setae frayed and fimbriate</td><td rowspan="1" colspan="1">
                      <bold><italic><tp:taxon-name><tp:taxon-name-part taxon-name-part-type="genus" reg="Saissetia">Saissetia</tp:taxon-name-part> <tp:taxon-name-part taxon-name-part-type="species" reg="oleae">oleae</tp:taxon-name-part></tp:taxon-name></italic> (Olivier, 1791)</bold>
                    </td></tr><tr><td rowspan="1" colspan="1">6</td><td rowspan="1" colspan="1">VTDs present with enlarged inner ductules; VTDs with a filament-like inner ductule (type III) present in submarginal band; multilocular disc-pores present laterad to each metacoxa and mesocoxa</td><td rowspan="1" colspan="1">
                      <bold>7</bold>
                    </td></tr><tr><td rowspan="1" colspan="1">–</td><td rowspan="1" colspan="1">No VTDs with enlarged inner ductules; VTDs with a filament-like inner ductule (type III) present at posterior end near vulvar area; multilocular disc-pores absent from near each mesocoxa</td><td rowspan="1" colspan="1">
                      <bold><italic><tp:taxon-name><tp:taxon-name-part taxon-name-part-type="genus" reg="Saissetia">Saissetia</tp:taxon-name-part> <tp:taxon-name-part taxon-name-part-type="species" reg="kunmingensis">kunmingensis</tp:taxon-name-part></tp:taxon-name></italic> Cao &amp; Feng, sp. nov.</bold>
                    </td></tr><tr><td rowspan="1" colspan="1">7</td><td rowspan="1" colspan="1">VTDs of three types present (types II, III and IV); 3 pairs of setae on ano-genital fold</td><td rowspan="1" colspan="1">
                      <bold><italic><tp:taxon-name><tp:taxon-name-part taxon-name-part-type="genus" reg="Saissetia">Saissetia</tp:taxon-name-part> <tp:taxon-name-part taxon-name-part-type="species" reg="coffeae">coffeae</tp:taxon-name-part></tp:taxon-name></italic> (Walker, 1852)</bold>
                    </td></tr><tr><td rowspan="1" colspan="1">–</td><td rowspan="1" colspan="1">VTDs of four types present (types I to IV); 4 or 5 pairs of setae on ano-genital fold</td><td rowspan="1" colspan="1">
                      <bold><italic><tp:taxon-name><tp:taxon-name-part taxon-name-part-type="genus" reg="Saissetia">Saissetia</tp:taxon-name-part> <tp:taxon-name-part taxon-name-part-type="species" reg="puerensis">puerensis</tp:taxon-name-part></tp:taxon-name></italic> Zhang &amp; Feng in Zhang et al., 2018</bold>
                    </td></tr></tbody></table></table-wrap></sec><sec sec-type="Morphological separation of S. kunmingensis sp. nov. from S. coffeae and S. oleae" id="SECID0EPIAE"><title>Morphological separation of <italic><tp:taxon-name><tp:taxon-name-part taxon-name-part-type="genus" reg="Saissetia">S.</tp:taxon-name-part> <tp:taxon-name-part taxon-name-part-type="species" reg="kunmingensis">kunmingensis</tp:taxon-name-part></tp:taxon-name></italic> sp. nov. from <italic><tp:taxon-name><tp:taxon-name-part taxon-name-part-type="genus" reg="Saissetia">S.</tp:taxon-name-part> <tp:taxon-name-part taxon-name-part-type="species" reg="coffeae">coffeae</tp:taxon-name-part></tp:taxon-name></italic> and <italic><tp:taxon-name><tp:taxon-name-part taxon-name-part-type="genus" reg="Saissetia">S.</tp:taxon-name-part> <tp:taxon-name-part taxon-name-part-type="species" reg="oleae">oleae</tp:taxon-name-part></tp:taxon-name></italic></title><p><italic><tp:taxon-name><tp:taxon-name-part taxon-name-part-type="genus" reg="Saissetia">Saissetia</tp:taxon-name-part> <tp:taxon-name-part taxon-name-part-type="species" reg="kunmingensis">kunmingensis</tp:taxon-name-part></tp:taxon-name></italic> sp. nov. is morphologically similar to <italic><tp:taxon-name><tp:taxon-name-part taxon-name-part-type="genus" reg="Saissetia">S.</tp:taxon-name-part> <tp:taxon-name-part taxon-name-part-type="species" reg="coffeae">coffeae</tp:taxon-name-part></tp:taxon-name></italic>, which also has three types of VTDs, but these can be separated by the features shown in Table <xref ref-type="table" rid="T1">1</xref>. (For descriptions of the types of VTDs see the generic diagnosis).</p><table-wrap id="T1" position="float" orientation="portrait"><label>Table 1.</label><caption><p>Morphological features that can be used to separate <italic><tp:taxon-name><tp:taxon-name-part taxon-name-part-type="genus" reg="Saissetia">S.</tp:taxon-name-part> <tp:taxon-name-part taxon-name-part-type="species" reg="kunmingensis">kunmingensis</tp:taxon-name-part></tp:taxon-name></italic> sp. nov. and <italic><tp:taxon-name><tp:taxon-name-part taxon-name-part-type="genus" reg="Saissetia">S.</tp:taxon-name-part> <tp:taxon-name-part taxon-name-part-type="species" reg="coffeae">coffeae</tp:taxon-name-part></tp:taxon-name></italic>. VTDs = ventral tubular ducts.</p></caption><table id="TID0E6KAE" rules="all"><tbody><tr><th rowspan="1" colspan="1">Morphological features</th><th rowspan="1" colspan="1"><italic><tp:taxon-name><tp:taxon-name-part taxon-name-part-type="genus" reg="Saissetia">S.</tp:taxon-name-part> <tp:taxon-name-part taxon-name-part-type="species" reg="kunmingensis">kunmingensis</tp:taxon-name-part></tp:taxon-name></italic> sp. nov.</th><th rowspan="1" colspan="1">
                      <italic><tp:taxon-name><tp:taxon-name-part taxon-name-part-type="genus" reg="Saissetia">S.</tp:taxon-name-part> <tp:taxon-name-part taxon-name-part-type="species" reg="coffeae">coffeae</tp:taxon-name-part></tp:taxon-name></italic>
                    </th></tr><tr><td rowspan="1" colspan="1">Type I VTDs</td><td rowspan="1" colspan="1">Present submarginally in a broad band around body, mediolaterally on posterior abdominal segments</td><td rowspan="1" colspan="1">Absent</td></tr><tr><td rowspan="1" colspan="1">Type II VTDs</td><td rowspan="1" colspan="1">Present submarginally and mediolaterally on posterior abdominal segments, sparse, few and discrete between 2 spiracular pore bands and head</td><td rowspan="1" colspan="1">Present on inner submarginal area around body and medial thorax (<xref ref-type="bibr" rid="B17">Tang 1991</xref>; <xref ref-type="bibr" rid="B1">Choi and Lee 2017</xref>)</td></tr><tr><td rowspan="1" colspan="1">Type III VTDs</td><td rowspan="1" colspan="1">Present submarginally and inner submarginally on posterior abdominal segments, rarely present on submarginal area of head</td><td rowspan="1" colspan="1">Present on outer submarginal area around body (<xref ref-type="bibr" rid="B17">Tang 1991</xref>; <xref ref-type="bibr" rid="B1">Choi and Lee 2017</xref>)</td></tr><tr><td rowspan="1" colspan="1">Type IV VTDs</td><td rowspan="1" colspan="1">Absent</td><td rowspan="1" colspan="1">Present on medial submarginal area around body (<xref ref-type="bibr" rid="B17">Tang 1991</xref>; <xref ref-type="bibr" rid="B1">Choi and Lee 2017</xref>)</td></tr><tr><td rowspan="1" colspan="1">Distribution of VTDs</td><td rowspan="1" colspan="1">Distributed irregularly, type I and type II ventral tubular ducts mixed mediolaterally on posterior abdominal segments, and in a broad band around body, type III ducts mixed with them submarginally on posterior abdominal segments</td><td rowspan="1" colspan="1">Distributed regularly (<xref ref-type="bibr" rid="B17">Tang 1991</xref>; <xref ref-type="bibr" rid="B1">Choi and Lee 2017</xref>)</td></tr><tr><td rowspan="1" colspan="1">Dorsal setae</td><td rowspan="1" colspan="1">Thick and long, 20.1–28.9 μm long including basal socket, 14.2–21.0 μm long without a basal socket</td><td rowspan="1" colspan="1">Rather short, 6.0–9.0 μm long (<xref ref-type="bibr" rid="B1">Choi and Lee 2017</xref>)</td></tr></tbody></table></table-wrap><p><italic><tp:taxon-name><tp:taxon-name-part taxon-name-part-type="genus" reg="Saissetia">Saissetia</tp:taxon-name-part> <tp:taxon-name-part taxon-name-part-type="species" reg="kunmingensis">kunmingensis</tp:taxon-name-part></tp:taxon-name></italic> sp. nov. also has similar morphology to <italic><tp:taxon-name><tp:taxon-name-part taxon-name-part-type="genus" reg="Saissetia">S.</tp:taxon-name-part> <tp:taxon-name-part taxon-name-part-type="species" reg="oleae">oleae</tp:taxon-name-part></tp:taxon-name></italic>. The morphological features that can be used to separate these two species are shown in Table <xref ref-type="table" rid="T2">2</xref>.</p><table-wrap id="T2" position="float" orientation="portrait"><label>Table 2.</label><caption><p>Morphological features that can be used to separate <italic><tp:taxon-name><tp:taxon-name-part taxon-name-part-type="genus" reg="Saissetia">S.</tp:taxon-name-part> <tp:taxon-name-part taxon-name-part-type="species" reg="kunmingensis">kunmingensis</tp:taxon-name-part></tp:taxon-name></italic> sp. nov. from <italic><tp:taxon-name><tp:taxon-name-part taxon-name-part-type="genus" reg="Saissetia">S.</tp:taxon-name-part> <tp:taxon-name-part taxon-name-part-type="species" reg="oleae">oleae</tp:taxon-name-part></tp:taxon-name></italic>. VTDs = ventral tubular ducts.</p></caption><table id="TID0EOPAE" rules="all"><tbody><tr><th rowspan="1" colspan="1">Morphological features</th><th rowspan="1" colspan="1"><italic><tp:taxon-name><tp:taxon-name-part taxon-name-part-type="genus" reg="Saissetia">S.</tp:taxon-name-part> <tp:taxon-name-part taxon-name-part-type="species" reg="kunmingensis">kunmingensis</tp:taxon-name-part></tp:taxon-name></italic> sp. nov.</th><th rowspan="1" colspan="1">
                      <italic><tp:taxon-name><tp:taxon-name-part taxon-name-part-type="genus" reg="Saissetia">S.</tp:taxon-name-part> <tp:taxon-name-part taxon-name-part-type="species" reg="oleae">oleae</tp:taxon-name-part></tp:taxon-name></italic>
                    </th></tr><tr><td rowspan="1" colspan="1">Type I VTDs</td><td rowspan="1" colspan="1">Present submarginally in a broad band around body, mediolaterally on posterior abdominal segments</td><td rowspan="1" colspan="1">Only present on submarginal area (<xref ref-type="bibr" rid="B17">Tang 1991</xref>; <xref ref-type="bibr" rid="B13">Henderson and Hodgson 2000</xref>)</td></tr><tr><td rowspan="1" colspan="1">Type II VTDs</td><td rowspan="1" colspan="1">Present submarginally and mediolaterally on posterior abdominal segments, sparse and discrete between two spiracular pore bands and on the top of anterior head</td><td rowspan="1" colspan="1">Absent</td></tr><tr><td rowspan="1" colspan="1">Type III VTDs</td><td rowspan="1" colspan="1">Present on submarginal posterior abdominal segments, rarely present on outer submarginal area of head</td><td rowspan="1" colspan="1">Only present mediolaterally on posterior abdominal segments (<xref ref-type="bibr" rid="B13">Henderson and Hodgson 2000</xref>)</td></tr><tr><td rowspan="1" colspan="1">Anal plates</td><td rowspan="1" colspan="1">Posterior margin much longer than anterior margin</td><td rowspan="1" colspan="1">Length of posterior margin almost equal to or slightly longer than anterior margin (<xref ref-type="bibr" rid="B17">Tang 1991</xref>; <xref ref-type="bibr" rid="B12">Hodgson 1994</xref>)</td></tr><tr><td rowspan="1" colspan="1">Marginal setae</td><td rowspan="1" colspan="1">38–44 setae between anterior stigmatic clefts on head; mostly fimbriate</td><td rowspan="1" colspan="1">15–30 setae between anterior stigmatic clefts on head; mostly sharp (<xref ref-type="bibr" rid="B13">Henderson and Hodgson 2000</xref>)</td></tr></tbody></table></table-wrap></sec></tp:treatment-sec><tp:treatment-sec><!--Section generated to contain objects referenced in tp:taxon-treatment.--><fig id="F1" position="float" orientation="portrait"><object-id xmlns:xlink="http://www.w3.org/1999/xlink" content-type="doi" xlink:type="simple">10.3897/zookeys.873.36661.figure1</object-id><object-id xmlns:xlink="http://www.w3.org/1999/xlink" content-type="arpha" xlink:type="simple">BEBD9913D9A55343A0C23E05A4918002</object-id><label>Figure 1.</label><caption><p><italic><tp:taxon-name><tp:taxon-name-part taxon-name-part-type="genus" reg="Saissetia">Saissetia</tp:taxon-name-part> <tp:taxon-name-part taxon-name-part-type="species" reg="kunmingensis">kunmingensis</tp:taxon-name-part></tp:taxon-name></italic> Cao &amp; Feng, sp. nov., adult female. The dorsal surface is depicted on the left side and the ventral surface on the right side, with some important characters shown enlarged around the main illustration. Abbreviations: <bold>AGF</bold> ano-genital fold <bold>ANP</bold> anal plates <bold>ANT</bold> antenna <bold>DMD</bold> dorsal microduct <bold>DS</bold> dorsal seta <bold>DT</bold> dorsal tubercles <bold>LG</bold> tibio-tarsus of hind leg <bold>MS</bold> marginal setae <bold>MLDP</bold> multilocular disc-pore <bold>POP</bold> preopercular pores <bold>SDP</bold> spiracle disc-pore <bold>SSP</bold> stigmatic spines <bold>VTD</bold> ventral tubular ducts of type I–III <bold>VS</bold> ventral setae.</p></caption><graphic xmlns:xlink="http://www.w3.org/1999/xlink" xlink:href="zookeys-873-055-g001.jpg" position="float" orientation="portrait" xlink:type="simple" id="oo_328959.jpg"><uri content-type="original_file" xlink:type="simple">https://binary.pensoft.net/fig/328959</uri></graphic></fig><fig id="F2" position="float" orientation="portrait"><object-id xmlns:xlink="http://www.w3.org/1999/xlink" content-type="doi" xlink:type="simple">10.3897/zookeys.873.36661.figure2</object-id><object-id xmlns:xlink="http://www.w3.org/1999/xlink" content-type="arpha" xlink:type="simple">F601B745F83A5B69B742DE07F239C59D</object-id><label>Figure 2.</label><caption><p>Ventral tubular ducts of <italic><tp:taxon-name><tp:taxon-name-part taxon-name-part-type="genus" reg="Saissetia">Saissetia</tp:taxon-name-part> <tp:taxon-name-part taxon-name-part-type="species" reg="kunmingensis">kunmingensis</tp:taxon-name-part></tp:taxon-name></italic> Cao &amp; Feng, sp. nov. <bold>A</bold> type I, type II and type III VTDs present submarginally on posterior abdominal segments <bold>B</bold> type II VTD present submarginally on posterior abdominal segments <bold>C</bold> type II VTD present mediolaterally on posterior abdominal segments <bold>D</bold> type I and type II VTDs present submarginally around body <bold>E</bold> type I and type II VTDs present submarginally around body <bold>F</bold> type I VTDs present mediolaterally on posterior abdominal segments.</p></caption><graphic xmlns:xlink="http://www.w3.org/1999/xlink" xlink:href="zookeys-873-055-g002.jpg" position="float" orientation="portrait" xlink:type="simple" id="oo_328960.jpg"><uri content-type="original_file" xlink:type="simple">https://binary.pensoft.net/fig/328960</uri></graphic></fig></tp:treatment-sec><ref-list><ref id="B2"><mixed-citation xmlns:xlink="http://www.w3.org/1999/xlink" xlink:type="simple"><person-group><name name-style="western"><surname>Cockerell</surname><given-names>TDA</given-names></name></person-group> (<year>1899</year>) <article-title><tp:taxon-name><tp:taxon-name-part taxon-name-part-type="order">Rhynchota</tp:taxon-name-part></tp:taxon-name>, <tp:taxon-name><tp:taxon-name-part taxon-name-part-type="order">Hemiptera</tp:taxon-name-part></tp:taxon-name>-<tp:taxon-name><tp:taxon-name-part taxon-name-part-type="suborder">Homoptera</tp:taxon-name-part></tp:taxon-name> [<tp:taxon-name><tp:taxon-name-part taxon-name-part-type="family">Aleurodidae</tp:taxon-name-part></tp:taxon-name> and <tp:taxon-name><tp:taxon-name-part taxon-name-part-type="family">Coccidae</tp:taxon-name-part></tp:taxon-name>].</article-title><source>Biologia Centrali-Americana</source><volume>2</volume>: <fpage>1</fpage>–<lpage>37</lpage>.</mixed-citation></ref><ref id="B17"><mixed-citation xmlns:xlink="http://www.w3.org/1999/xlink" xlink:type="simple"><person-group><name name-style="western"><surname>Tang</surname><given-names>FD</given-names></name></person-group> (<year>1991</year>) <source>The <tp:taxon-name><tp:taxon-name-part taxon-name-part-type="family">Coccidae</tp:taxon-name-part></tp:taxon-name> of China.</source><publisher-name>Shanxi United Universities Press</publisher-name>, <publisher-loc>Taiyuan</publisher-loc>, <size units="page">377 pp</size>.</mixed-citation></ref><ref id="B1"><mixed-citation xmlns:xlink="http://www.w3.org/1999/xlink" xlink:type="simple"><person-group><name name-style="western"><surname>Choi</surname><given-names>J</given-names></name><name name-style="western"><surname>Lee</surname><given-names>S</given-names></name></person-group> (<year>2017</year>) <article-title>Taxonomic review of the tribe <tp:taxon-name>Saissetiini</tp:taxon-name> (<tp:taxon-name><tp:taxon-name-part taxon-name-part-type="order">Hemiptera</tp:taxon-name-part></tp:taxon-name>: <tp:taxon-name><tp:taxon-name-part taxon-name-part-type="family">Coccidae</tp:taxon-name-part></tp:taxon-name>) in Korea.</article-title><source>Journal of Asia-Pacific Entomology</source><volume>20</volume>: <fpage>101</fpage>–<lpage>111</lpage>. https://doi.org/10.1016/j.aspen.2016.11.012</mixed-citation></ref><ref id="B13"><mixed-citation xmlns:xlink="http://www.w3.org/1999/xlink" xlink:type="simple"><person-group><name name-style="western"><surname>Henderson</surname><given-names>RC</given-names></name><name name-style="western"><surname>Hodgson</surname><given-names>CJ</given-names></name></person-group> (<year>2000</year>) <article-title><tp:taxon-name><tp:taxon-name-part taxon-name-part-type="family">Coccidae</tp:taxon-name-part></tp:taxon-name> (<tp:taxon-name><tp:taxon-name-part taxon-name-part-type="class">Insecta</tp:taxon-name-part></tp:taxon-name>: <tp:taxon-name><tp:taxon-name-part taxon-name-part-type="order">Hemiptera</tp:taxon-name-part></tp:taxon-name>: <tp:taxon-name><tp:taxon-name-part taxon-name-part-type="superfamily">Coccoidea</tp:taxon-name-part></tp:taxon-name>).</article-title><source>Fauna of New Zealand</source><volume>41</volume>: <fpage>1</fpage>–<lpage>264</lpage>. https://doi.org/10.11646/zootaxa.854.1.1</mixed-citation></ref><ref id="B12"><mixed-citation xmlns:xlink="http://www.w3.org/1999/xlink" xlink:type="simple"><person-group><name name-style="western"><surname>Hodgson</surname><given-names>CJ</given-names></name></person-group> (<year>1994</year>) <source>The scale insect family <tp:taxon-name><tp:taxon-name-part taxon-name-part-type="family">Coccidae</tp:taxon-name-part></tp:taxon-name>: an identification manual to genera.</source><publisher-name>CAB International Wallingford</publisher-name>, <publisher-loc>Oxon</publisher-loc>, <size units="page">639 pp</size>.</mixed-citation></ref></ref-list></tp:taxon-treatment>
